# Supplementary material for: The Effects of Local Treatment of PTH(1-34) and Whitlockite and Hydroxyapatite Graft to the Calvarial Defect in a Rat Osteoporosis Model
Source: Biomedicines. 2024 Apr 8;12(4):820. doi: 10.3390/biomedicines12040820 (PMC11047906; doi:10.3390/biomedicines12040820)
Supplement: Supplementary file 1 [file biomedicines-12-00820-s001.zip]

Archive with 1 entries (1 files):
- biomedicines-2917795-supplementary.pdf
